# Supplementary material for: Comparative Evaluation of Transient Protein Expression Efficiency in Tissues across Soybean Varieties Using the Tsukuba System
Source: Plants (Basel). 2024 Mar 16;13(6):858. doi: 10.3390/plants13060858 (PMC10975771; doi:10.3390/plants13060858)
Supplement: Supplementary file 1 [file plants-13-00858-s001.zip]

Archive with 4 entries (4 files):
- FigureS1.png
- FigureS2.png
- FiguresS3.jpg
- Supplementary Materials.pdf
